# Supplementary material for: Synovial Membrane Is a Major Producer of Extracellular Inorganic Pyrophosphate in Response to Hypoxia
Source: Pharmaceuticals (Basel). 2024 Jun 5;17(6):738. doi: 10.3390/ph17060738 (PMC11206467; doi:10.3390/ph17060738)
Supplement: Supplementary file 1 [file pharmaceuticals-17-00738-s001.zip]

Archive with 2 entries (2 files):
- Supplementary S1 _Material_Pharmaceuticals_Bianchi et al 2024.pdf
- Supplementary S2 _Material_Pharmaceuticals_Bianchi et al 2024.pdf
